# Supplementary material for: Effect of Environmental Microorganisms on Fermentation Microbial Community of Sauce-Flavor baijiu
Source: Foods. 2022 Dec 20;12(1):10. doi: 10.3390/foods12010010 (PMC9818559; doi:10.3390/foods12010010)
Supplement: Supplementary file 1 [file foods-12-00010-s001.zip]

Archive with 1 entries (1 files):
- foods-2053838-supplementary.pdf
